# Supplementary material for: ExPheWas: a platform for cis-Mendelian randomization and gene-based association scans
Source: Nucleic Acids Res. 2022 Apr 26;50(W1):W305–11. doi: 10.1093/nar/gkac289 (PMC9252780; doi:10.1093/nar/gkac289)
Supplement: gkac289_Supplemental_Files [file gkac289_supplemental_files.zip]

Archive with 2 entries (2 files):
- exphewas_supplementary_material.pdf
- Supplementary Table 1.xlsx
